# Supplementary material for: Vibrational wavepacket dynamics in Fe carbene photosensitizer determined with femtosecond X-ray emission and scattering
Source: Nat Commun. 2020 Jan 31;11:634. doi: 10.1038/s41467-020-14468-w (PMC6994595; doi:10.1038/s41467-020-14468-w)
Supplement: Supplementary file 3 — Source Data [file 41467_2020_14468_MOESM3_ESM.zip]

Archive with 3 entries (3 files):
- Source_Data_Fig1C_XSS.zip
- Source_Data_Fig1D_KbetaXES.zip
- Source_Data_Fig1E_KalphaXES.zip
